# Supplementary material for: Bat Flies of the Family Streblidae (Diptera: Hippoboscoidea) Host Relatives of Medically and Agriculturally Important “Bat-Associated” Viruses
Source: Viruses. 2021 May 8;13(5):860. doi: 10.3390/v13050860 (PMC8150819; doi:10.3390/v13050860)
Supplement: Supplementary file 1 [file viruses-13-00860-s001.zip]

Archive with 1 entries (1 files):
- viruses-1176929-supplementary.pdf
